# Supplementary material for: Empirical Law for the Magnetorheological Effect of Nanocomposite Hydrogels with Magnetite Microparticles
Source: Gels. 2023 Feb 25;9(3):182. doi: 10.3390/gels9030182 (PMC10048087; doi:10.3390/gels9030182)
Supplement: Supplementary file 1 [file gels-09-00182-s001.zip]

Archive with 1 entries (1 files):
- gels-2185725-supplementary.pdf
